# Supplementary material for: An exploration of trauma-informed care curricula in chiropractic programs: A scoping document analysis protocol
Source: PLoS One. 2025 May 9;20(5):e0321498. doi: 10.1371/journal.pone.0321498 (PMC12063856; doi:10.1371/journal.pone.0321498)
Supplement: S1 File — (XLSX) [file pone.0321498.s002.xlsx]

## Sheet: Overview Sheet
Program Name	Location/ Address	Name of Academic Dean	Email	Individual Assigned Contact	1st Contact	2nd Contact	3rd Contact	Decision of Institution to Be Involved in Study (or no response) [Yes,No,No Response]	Accreditation Status	Curriculum Year	TIC Presence (Yes, No)	Specific Courses Related to TIC	Teaching Methods Present	Assessment Strategies	TIC Prinicples Covered	Alignment with SAMHSA Gudieines	Alignment with HMS Competancy Domains	Notes
Cleveland University – Kansas City College of Chiropractic	10850 Lowell Ave. Overland Park, KS 66210 Toll Free: (800) 467-CCKC (2252) Phone: (913) 234-0600 Fax: (913) 234-0906
D’Youville College	320 Porter Avenue Buffalo, NY 14201 Toll Free (800) 777-3921 Phone: (716) 829-8000
Keiser University	West Palm Beach Campus 2085 Vista Pkwy. West Palm Beach, FL 33411 Phone: (866) 288-1781
Life Chiropractic College West	25001 Industrial Blvd. Hayward, CA 94545 Toll Free (800) 788-4476 Phone: (510) 780-4501
Life University	1269 Barclay Circle Marietta, GA 30060 Toll Free (800) 543-3202 Phone: (770) 426-2600
Logan University	1851 Schoettler Road Chesterfield, MO 63017 Toll Free: (800) 782-3344 Phone: (636) 227-2100 Fax: (636) 207-2420
National University of Health Sciences -IL Campus	200 E. Roosevelt Road Lombard, IL 60148-4583 Toll Free: (800) 826-6285 Phone: (630) 889-6566 Fax: (630) 889-6444
National University of Health Sciences -FL Campus	9200 113th St. N., Seminole, FL 33772 Toll Free: (800) 826-6285 Phone: (727) 394-6217 Fax: (727) 394-6015
Northeast College of Health Sciences	2360 State Route 89 Seneca Falls, NY 13148-0800 Toll Free: (800) 234-6922 Phone: (315) 568-3087 Fax: (315) 568-3012
Northwestern Health Sciences University	2501 West 84th Street Bloomington, MN 55431 Toll Free: (800) 888-4777 Phone: (952) 888-4777 Fax: (952) 888-6713
Palmer College of Chiropractic – Davenport Campus	1000 Brady Street Davenport, IA 52803 Toll Free: (800) 722-2586 Phone: (319) 884-5000 Fax: (319) 884-5409
Palmer College of Chiropractic – Florida Campus	4777 City Center Parkway Port Orange, FL 32129-4153 Toll Free: (866) 585-9677 Fax: (563) 884-5414
Parker University	2500 Walnut Hill Lane Dallas, TX 75229-5668 Toll Free: (800) 438-6932 Phone: (214) 902-3470 Fax: (214) 352-6603
Sherman College of Chiropractic	2020 Springfield Rd. Boiling Springs, SC 29316 Toll Free: (800) 849-8771 Phone: (864) 578-8770 Fax: (864) 599-4960
Southern California University of Health Sciences	16200 E. Amber Valley Drive Whittier, CA 90604 Toll Free: (800) 221-5222 Phone: (562) 947-8755 Fax: (562) 947-7863
Texas Chiropractic College	5912 Spencer Highway Pasadena, TX 77505-1699 Toll Free: (800) 468-6839 Phone: (281) 487-1170 Fax: (281) 487-0329
Universidad Central del Caribe	Ave. Laurel, Santa Juanita, Bayamon, Puerto Rico, 00956 Phone: (787) 798-3001
University of Bridgeport School of Chiropractic	126 Park Avenue Bridgeport, CT 06604 Toll Free: (888) 822-4476 Phone: (203) 576-4483 Fax: (203) 576-4342
University of Western States	8000 NE Tillamook Street Portland, OR 97213 Toll Free: (800) 641-5641 Phone: (503) 256-3180 Fax: (503) 251-5723
CMCC	6100 Leslie Street Toronto ON M2H 3J1 416 482 2340

## Sheet: DCP Handbook Extraction Sheet
				Course meets screening criteria for course titles and description for inclusion in syllabus review.	SAMHSA's Guidelines The 4 R's	Realization about trauma and understanding how trauma can affect families, groups, organizations, and communities as well as individuals		People in the organization or system are also able to recognize the signs of trauma.		The program, organization, or system responds by applying the principles of a trauma-informed approach to all areas of functioning.		A trauma-informed approach seeks to resist re-traumatization of clients as well as staff.		SAMHSA's 6 Key Principles of Trauma-Informed Approach (see doc for definitions)	Safety		Trustworthiness and Transparency		Peer Support		Collaboration and Mutuality		Empowerment, Voice and Choice		Cultural, Historical, and Gender Issues		HMS TIC Core Competencies Mapped to HMS Competency Domains (see doc)	Medical Knowledge (MK)		Patient Care (PC)		Professionalism (PR)		Interpersonal and Communication Skills (ICS)		Organizational and Social Determinants of Health Care (OS)		Critical Thinking and Inquiry (CT)
Reviewer Initials	DCP Handbook /Program (NCBE)	Course Name	Course ID #	Screen In or Out (1-0)		Presence/Absence (1-0)	Indicating Text (If present, text that indicates presence)	Presence/Absence (1-0)	Indicating Text (If present, text that indicates presence)	Presence/Absence (1-0)	Indicating Text (If present, text that indicates presence)	Presence/Absence (1-0)	Indicating Text (If present, text that indicates presence)		Presence/Absence (1-0)	Indicating Text (If present, text that indicates presence)	Presence/Absence (1-0)	Indicating Text (If present, text that indicates presence)	Presence/Absence (1-0)	Indicating Text (If present, text that indicates presence)	Presence/Absence (1-0)	Indicating Text (If present, text that indicates presence)	Presence/Absence (1-0)	Indicating Text (If present, text that indicates presence)	Presence/Absence (1-0)	Indicating Text (If present, text that indicates presence)		Presence/Absence (1-0)	Indicating Text (If present, text that indicates presence)	Presence/Absence (1-0)	Indicating Text (If present, text that indicates presence)	Presence/Absence (1-0)	Indicating Text (If present, text that indicates presence)	Presence/Absence (1-0)	Indicating Text (If present, text that indicates presence)	Presence/Absence (1-0)	Indicating Text (If present, text that indicates presence)	Presence/Absence (1-0)	Indicating Text (If present, text that indicates presence)

## Sheet: Program Curricula Extraction Sh
				Course meets screening criteria for course titles and description for inclusion in syllabus review.	SAMHSA's Guidelines The 4 R's	Realization about trauma and understanding how trauma can affect families, groups, organizations, and communities as well as individuals		People in the organization or system are also able to recognize the signs of trauma.		The program, organization, or system responds by applying the principles of a trauma-informed approach to all areas of functioning.		A trauma-informed approach seeks to resist re-traumatization of clients as well as staff.		SAMHSA's 6 Key Principles of Trauma-Informed Approach (see doc for definitions)	Safety		Trustworthiness and Transparency		Peer Support		Collaboration and Mutuality		Empowerment, Voice and Choice		Cultural, Historical, and Gender Issues		HMS TIC Core Competencies Mapped to HMS Competency Domains (see doc)	Medical Knowledge (MK)		Patient Care (PC)		Professionalism (PR)		Interpersonal and Communication Skills (ICS)		Organizational and Social Determinants of Health Care (OS)		Critical Thinking and Inquiry (CT)
Reviewer Initials	Program Curricula (DCP)	Course Name	Course ID #	Screen In or Out (1-0)		Presence/Absence (1-0)	Indicating Text (If present, text that indicates presence)	Presence/Absence (1-0)	Indicating Text (If present, text that indicates presence)	Presence/Absence (1-0)	Indicating Text (If present, text that indicates presence)	Presence/Absence (1-0)	Indicating Text (If present, text that indicates presence)		Presence/Absence (1-0)	Indicating Text (If present, text that indicates presence)	Presence/Absence (1-0)	Indicating Text (If present, text that indicates presence)	Presence/Absence (1-0)	Indicating Text (If present, text that indicates presence)	Presence/Absence (1-0)	Indicating Text (If present, text that indicates presence)	Presence/Absence (1-0)	Indicating Text (If present, text that indicates presence)	Presence/Absence (1-0)	Indicating Text (If present, text that indicates presence)		Presence/Absence (1-0)	Indicating Text (If present, text that indicates presence)	Presence/Absence (1-0)	Indicating Text (If present, text that indicates presence)	Presence/Absence (1-0)	Indicating Text (If present, text that indicates presence)	Presence/Absence (1-0)	Indicating Text (If present, text that indicates presence)	Presence/Absence (1-0)	Indicating Text (If present, text that indicates presence)	Presence/Absence (1-0)	Indicating Text (If present, text that indicates presence)

## Sheet: Syllabi Extraction Sheet
				Course meets screening criteria for course titles and description for inclusion in syllabus review.	SAMHSA's Guidelines The 4 R's	Realization about trauma and understanding how trauma can affect families, groups, organizations, and communities as well as individuals		People in the organization or system are also able to recognize the signs of trauma.		The program, organization, or system responds by applying the principles of a trauma-informed approach to all areas of functioning.		A trauma-informed approach seeks to resist re-traumatization of clients as well as staff.		SAMHSA's 6 Key Principles of Trauma-Informed Approach (see doc for definitions)	Safety		Trustworthiness and Transparency		Peer Support		Collaboration and Mutuality		Empowerment, Voice and Choice		Cultural, Historical, and Gender Issues		HMS TIC Core Competencies Mapped to HMS Competency Domains (see doc)	Medical Knowledge (MK)		Patient Care (PC)		Professionalism (PR)		Interpersonal and Communication Skills (ICS)		Organizational and Social Determinants of Health Care (OS)		Critical Thinking and Inquiry (CT)
Reviewer Initials	Insitution Name (DCP)	Course Name	Course ID #	Screen In or Out (1-0)		Presence/Absence (1-0)	Indicating Text (If present, text that indicates presence)	Presence/Absence (1-0)	Indicating Text (If present, text that indicates presence)	Presence/Absence (1-0)	Indicating Text (If present, text that indicates presence)	Presence/Absence (1-0)	Indicating Text (If present, text that indicates presence)		Presence/Absence (1-0)	Indicating Text (If present, text that indicates presence)	Presence/Absence (1-0)	Indicating Text (If present, text that indicates presence)	Presence/Absence (1-0)	Indicating Text (If present, text that indicates presence)	Presence/Absence (1-0)	Indicating Text (If present, text that indicates presence)	Presence/Absence (1-0)	Indicating Text (If present, text that indicates presence)	Presence/Absence (1-0)	Indicating Text (If present, text that indicates presence)		Presence/Absence (1-0)	Indicating Text (If present, text that indicates presence)	Presence/Absence (1-0)	Indicating Text (If present, text that indicates presence)	Presence/Absence (1-0)	Indicating Text (If present, text that indicates presence)	Presence/Absence (1-0)	Indicating Text (If present, text that indicates presence)	Presence/Absence (1-0)	Indicating Text (If present, text that indicates presence)	Presence/Absence (1-0)	Indicating Text (If present, text that indicates presence)
